# Supplementary material for: The Membrane-Bound Notch Regulator Mnr Supports Notch Cleavage and Signaling Activity in Drosophila melanogaster
Source: Biomolecules. 2021 Nov 10;11(11):1672. doi: 10.3390/biom11111672 (PMC8615698; doi:10.3390/biom11111672)
Supplement: Supplementary file 1 [file biomolecules-11-01672-s001.zip]

Archive with 1 entries (1 files):
- biomolecules-1396142-supplementary.pdf
